# Supplementary material for: VEGF-dependent testicular vascularisation involves MEK1/2 signalling and the essential angiogenesis factors, SOX7 and SOX17
Source: BMC Biol. 2024 Oct 1;22:222. doi: 10.1186/s12915-024-02003-y (PMC11445939; doi:10.1186/s12915-024-02003-y)
Supplement: Supplementary file 1 — Additional file 1: Tables S1.1—S1.4. Supplementary Table containing gene lists generated from RNA sequencing analyses performed in this study. [file 12915_2024_2003_MOESM1_ESM.xlsx]

## Sheet: Sheets summary
Sheets summary
This sheet contains a list of all sheets within this file
Supp table	Sheet Name	Contents/Description
1.1	1.1_E12.5+24h MEKi DEGs	List of genes identified as DEGs in XY E12.5+24h MEKi v XY E12.5+24h DMSO (FDR < 0.05; LFC > 0.585; 116 DEGs)
1.2	1.2_E12.5+72h MEKi DEGs	List of genes identified as DEGs in XY E12.5+72h MEKi v XY E12.5+72h DMSO (FDR < 0.05; LFC > 0.585; 114 DEGs)
1.3	1.3_Venn comparing 24 and 72h MEK1/2 DEGs	Venn identifying DEGs common in XY E12.5+24h MEKi v XY E12.5+24h DMSO and XY E12.5+72h MEKi v XY E12.5+72h DMSO (FDR < 0.05; LFC > 0.585; 49 common DEGs)
1.4	1.4_E12.5+24h MEKi DEGs compared to Jameson et al 2012 (PLOS Genetics)	DEGs identified in XY E12.5+24h MEKi v XY E12.5+24h DMSO compared to Jameson et al 2012 (PLOS Genetics)

## Sheet: 1.1
1.1_E12.5+24h MEKi DEGs
List of genes identified as DEGs in XY E12.5+24h MEKi v XY E12.5+24h DMSO (FDR < 0.05; LFC > 0.585; 116 DEGs)
Downregulated genes
Upregulated genes
ENSEMBL	ENTREZID	SYMBOL	TXCHROM	logFC	Fold Change	AveExpr	t	P.Value	adj.P.Val
ENSMUSG00000097126	Listed as Tox in some databases, but official ENSMBL entry in NCBI is Rhox8 / ENSMUSG00000064137	Rhox8	NA	2.50107	5.66106	4.28542	10.3913	6.63925e-17	1.15636e-12
ENSMUSG00000057123	14613	Gja5	chr3	-5.80031	-55.7273	0.128225	-8.74124	1.21587e-13	1.05884e-09
ENSMUSG00000029648	14254	Flt1	chr5	-4.79854	-27.8294	2.84847	-8.41049	5.51187e-13	3.20001e-09
ENSMUSG00000063060	20680	Sox7	chr14	-5.23011	-37.5336	0.20785	-8.18304	1.5564e-12	6.77697e-09
ENSMUSG00000015533	16398	Itga2	chr13	-4.43011	-21.5574	-0.00947463	-7.31721	7.88402e-11	2.74632e-07
ENSMUSG00000050234	14612	Gja4	chr4	-4.18949	-18.2458	2.91293	-7.22409	1.19788e-10	3.47724e-07
ENSMUSG00000040283	237754	Btnl9	chr11	-4.58559	-24.0104	0.303245	-6.94112	4.24307e-10	9.2377e-07
ENSMUSG00000028773	14077	Fabp3	chr4	1.82882	3.55247	4.68939	6.95262	4.03102e-10	9.2377e-07
ENSMUSG00000028943	56226	Espn	chr4	-2.96906	-7.83026	4.60282	-6.84939	6.37782e-10	1.23425e-06
ENSMUSG00000067235	15007	H2-Q10	chr17	2.59002	6.02106	2.11087	6.80929	7.6191e-10	1.32702e-06
ENSMUSG00000046916	68632	Myct1	chr10	-4.56443	-23.6609	-0.217768	-6.70022	1.23439e-09	1.95449e-06
ENSMUSG00000078202	67122	Nrarp	chr2	-3.79767	-13.9064	2.10159	-6.58939	2.01089e-09	2.91864e-06
ENSMUSG00000027314	54485	Dll4	chr2	-4.24032	-18.9001	-0.0664359	-6.31009	6.81294e-09	9.12777e-06
ENSMUSG00000027435	17064	Cd93	chr2	-2.793	-6.93067	1.8169	-6.28724	7.52212e-09	9.35805e-06
ENSMUSG00000044258	13024	Ctla2a	chr13	-3.74643	-13.4211	0.187984	-6.19922	1.10097e-08	1.27837e-05
ENSMUSG00000048489	213393	Depp1	chr6	-3.89415	-14.8681	-0.110321	-6.17113	1.24284e-08	1.3529e-05
ENSMUSG00000035165	57442	Kcne3	chr7	-4.13266	-17.5411	-0.0717965	-6.12099	1.54243e-08	1.58026e-05
ENSMUSG00000042379	71690	Esm1	chr13	-4.23884	-18.8807	-0.693472	-5.98843	2.7221e-08	2.62151e-05
ENSMUSG00000031871	12562	Cdh5	chr8	-2.73667	-6.66532	2.50877	-5.97682	2.85977e-08	2.62151e-05
ENSMUSG00000000317	12029	Bcl6b	chr11	-3.76559	-13.6005	1.17534	-5.89387	4.07079e-08	3.54505e-05
ENSMUSG00000027684	14013	Mecom	chr3	-3.90452	-14.9754	1.60764	-5.70871	8.89482e-08	7.3772e-05
ENSMUSG00000019960	67603	Dusp6	chr10	-1.9361	-3.8267	4.51838	-5.5337	1.84553e-07	0.000145682
ENSMUSG00000020099	107449	Unc5b	chr10	-1.53587	-2.89964	4.08564	-5.52368	1.92381e-07	0.000145682
ENSMUSG00000045382	12767	Cxcr4	chr1	-4.22331	-18.6786	0.381189	-5.41797	2.97742e-07	0.000216074
ENSMUSG00000073433	14570	Arhgdig	chr17	1.35919	2.56541	5.04936	5.38227	3.44551e-07	0.00023081
ENSMUSG00000029848	20899	Stra8	chr6	4.79003	27.6657	4.65061	5.38983	3.3457e-07	0.00023081
ENSMUSG00000033191	21846	Tie1	chr4	-3.02574	-8.14401	1.17444	-5.31309	4.57158e-07	0.00028802
ENSMUSG00000020427	16009	Igfbp3	chr11	-1.56684	-2.96254	4.53764	-5.30996	4.63028e-07	0.00028802
ENSMUSG00000056366	NA	NA	NA	1.98554	3.96011	4.05612	5.28623	5.10012e-07	0.000306306
ENSMUSG00000022432	140557	Smc1b	chr15	2.05218	4.14731	7.02033	5.27489	5.34077e-07	0.000310067
ENSMUSG00000032744	56198	Heyl	chr4	-1.51386	-2.85573	2.89008	-5.24795	5.95801e-07	0.000334744
ENSMUSG00000026923	18128	Notch1	chr2	-1.45382	-2.73933	4.21987	-5.23951	6.16519e-07	0.000335559
ENSMUSG00000062515	11770	Fabp4	chr3	-3.82212	-14.144	0.204913	-5.2246	6.55096e-07	0.000345752
ENSMUSG00000090698	381823	Apold1	chr6	-2.87622	-7.34226	1.27087	-5.18186	7.78355e-07	0.000398724
ENSMUSG00000020325	83554	Fstl3	chr10	1.99928	3.998	2.91875	5.16054	8.4815e-07	0.000422064
ENSMUSG00000073599	68545	Ecscr	chr18	-3.50577	-11.3591	1.03582	-5.13187	9.519e-07	0.000448087
ENSMUSG00000026678	19737	Rgs5	chr1	-3.17395	-9.02517	1.12818	-5.13778	9.29482e-07	0.000448087
ENSMUSG00000024620	18596	Pdgfrb	chr18	-1.37841	-2.59982	3.86896	-5.10122	1.07622e-06	0.000493279
ENSMUSG00000041378	12741	Cldn5	chr16	-2.97672	-7.87197	0.768381	-5.04641	1.33967e-06	0.000583325
ENSMUSG00000001946	69524	Esam	chr9	-2.5642	-5.91429	1.68759	-5.04761	1.33327e-06	0.000583325
ENSMUSG00000041445	105450	Mmrn2	chr14	-2.51222	-5.70497	3.14779	-5.03136	1.42242e-06	0.000604249
ENSMUSG00000044338	23796	Aplnr	chr2	-1.73264	-3.32336	1.1556	-4.99647	1.63388e-06	0.000677556
ENSMUSG00000024526	12683	Cidea	chr18	2.02733	4.0765	1.82083	4.90203	2.37236e-06	0.000960918
ENSMUSG00000047867	231931	Gimap6	chr6	-3.26166	-9.59085	0.494142	-4.87104	2.67953e-06	0.00106067
ENSMUSG00000031480	56229	Thsd1	chr8	-3.08218	-8.46895	1.36957	-4.8583	2.81642e-06	0.00109008
ENSMUSG00000027855	20957	Sycp1	chr3	2.40234	5.2866	5.31957	4.82712	3.18125e-06	0.00120452
ENSMUSG00000064137	434768	Rhox8	chrX	2.64833	6.2694	0.813128	4.80367	3.48576e-06	0.00129173
ENSMUSG00000057098	13591	Ebf1	chr11	-2.52669	-5.76247	3.14575	-4.75949	4.13821e-06	0.00150157
ENSMUSG00000030247	16523	Kcnj8	chr6	-2.4987	-5.65175	0.852518	-4.75189	4.26178e-06	0.00151484
ENSMUSG00000022579	68453	Gpihbp1	chr15	-2.8599	-7.25967	0.574535	-4.71125	4.98664e-06	0.00173705
ENSMUSG00000027368	13537	Dusp2	chr2	-3.44419	-10.8844	1.16209	-4.67013	5.84314e-06	0.00199549
ENSMUSG00000019890	67405	Nts	chr10	-1.92093	-3.78668	0.94877	-4.64896	6.33492e-06	0.00212183
ENSMUSG00000025902	20671	Sox17	chr1	-3.29122	-9.78938	0.459198	-4.59622	7.75056e-06	0.00234417
ENSMUSG00000004837	71520	Grap	chr11	-2.84294	-7.17479	0.344801	-4.6106	7.33555e-06	0.00234417
ENSMUSG00000030249	20928	Abcc9	chr6	-2.73505	-6.65781	1.37154	-4.60008	7.63561e-06	0.00234417
ENSMUSG00000001029	15896	Icam2	chr11	-2.57058	-5.94048	0.56713	-4.59427	7.80626e-06	0.00234417
ENSMUSG00000056492	224792	Adgrf5	chr17	-2.18888	-4.55953	2.59307	-4.60237	7.56903e-06	0.00234417
ENSMUSG00000027797	13175	Dclk1	chr3	1.26936	2.41054	4.74224	4.59447	7.80036e-06	0.00234417
ENSMUSG00000051375	75599	Pcdh1	chr18	-2.84532	-7.18666	1.03125	-4.56148	8.84256e-06	0.00261035
ENSMUSG00000022220	104110	Adcy4	chr14	-2.01429	-4.03982	0.617457	-4.52232	1.02545e-05	0.0029767
ENSMUSG00000051243	320563	Islr2	chr9	-3.16218	-8.95183	0.00184722	-4.5124	1.0648e-05	0.00304027
ENSMUSG00000026126	19253	Ptpn18	chr1	-2.94677	-7.7102	1.69685	-4.48128	1.19702e-05	0.00336265
ENSMUSG00000054435	107526	Gimap4	chr6	-2.92811	-7.61115	-0.187041	-4.45587	1.31675e-05	0.0036403
ENSMUSG00000040280	407790	Ndufa4l2	chr10	-3.31301	-9.93835	-0.515602	-4.38967	1.68638e-05	0.00458934
ENSMUSG00000038188	380713	Scarf1	chr11	-3.14882	-8.86932	-0.325739	-4.36715	1.83311e-05	0.00491188
ENSMUSG00000054690	59308	Emcn	chr3	-2.23971	-4.72302	0.934626	-4.35803	1.89554e-05	0.00492755
ENSMUSG00000010592	13164	Dazl	chr17	1.45094	2.73387	7.31498	4.35887	1.88964e-05	0.00492755
ENSMUSG00000059895	19245	Ptp4a3	chr15	-1.22402	-2.33597	4.99232	-4.32491	2.14231e-05	0.00548714
ENSMUSG00000013089	104156	Etv5	chr16	-1.63456	-3.10492	5.12784	-4.28255	2.50347e-05	0.00631928
ENSMUSG00000048960	109294	Prex2	chr1	-2.62981	-6.18945	2.02076	-4.20774	3.28965e-05	0.00818511
ENSMUSG00000016087	14247	Fli1	chr9	-1.9636	-3.90033	0.860116	-4.17604	3.68995e-05	0.00905181
ENSMUSG00000104735	NA	NA	NA	-3.25059	-9.51758	0.539738	-4.11024	4.68024e-05	0.0113216
ENSMUSG00000021281	21928	Tnfaip2	chr12	-3.32021	-9.98809	0.913145	-4.06656	5.4725e-05	0.0130568
ENSMUSG00000034911	234395	Ushbp1	chr8	-2.28641	-4.87842	2.99032	-4.05806	5.63474e-05	0.0132622
ENSMUSG00000060967	69501	Etd	chrX	1.59994	3.03131	0.872476	4.05114	5.77511e-05	0.0134114
ENSMUSG00000037868	13654	Egr2	chr10	-2.73279	-6.64741	2.82391	-4.03676	6.07858e-05	0.0139304
ENSMUSG00000062960	16542	Kdr	chr5	-1.5522	-2.93265	2.21205	-4.01932	6.46516e-05	0.0146239
ENSMUSG00000033721	57257	Vav3	chr3	-1.98693	-3.96394	2.39902	-3.99734	6.98726e-05	0.0150783
ENSMUSG00000044562	69903	Rasip1	chr7	-1.9424	-3.84344	2.66934	-4.00139	6.88823e-05	0.0150783
ENSMUSG00000041481	20715	Serpina3g	chr12	-1.48893	-2.80681	1.35076	-3.99633	7.01237e-05	0.0150783
ENSMUSG00000040726	15209	Hesx1	chr14	3.54243	11.6514	1.50509	4.00287	6.86721e-05	0.0150783
ENSMUSG00000068876	70737	Cgn	chr3	1.19285	2.28604	6.58207	3.97949	7.44109e-05	0.0158051
ENSMUSG00000016494	12490	Cd34	chr1	-1.81851	-3.52716	2.70332	-3.96707	7.77319e-05	0.0163115
ENSMUSG00000020154	19263	Ptprb	chr10	-2.63074	-6.19345	2.30929	-3.96261	7.89692e-05	0.0163739
ENSMUSG00000046186	235505	Cd109	chr9	-3.08365	-8.47757	1.26771	-3.95926	7.99501e-05	0.0163822
ENSMUSG00000022025	16840	Cnmd	chr14	1.70463	3.25946	1.67797	3.93922	8.5702e-05	0.0173566
ENSMUSG00000053367	627821	Epp13	chr7	2.97981	7.88883	1.64105	3.93513	8.69841e-05	0.0174138
ENSMUSG00000090272	100040462	Mndal	chr1	-2.88119	-7.36756	-0.370915	-3.89866	9.87678e-05	0.0195042
ENSMUSG00000004891	18008	Nes	chr3	-1.03288	-2.04611	6.79188	-3.89594	9.96652e-05	0.0195042
ENSMUSG00000028031	56811	Dkk2	chr3	-2.49321	-5.6303	0.843915	-3.87679	0.000106525	0.0206149
ENSMUSG00000038811	14710	Gngt2	chr11	-2.67314	-6.37816	0.324839	-3.86325	0.00011165	0.0209903
ENSMUSG00000026921	353156	Egfl7	chr2	-1.17289	-2.25463	4.59298	-3.86227	0.000112005	0.0209903
ENSMUSG00000058297	94214	Spock2	chr10	1.26481	2.40296	3.7824	3.86208	0.00011208	0.0209903
ENSMUSG00000074607	269389	Tox2	chr2	-3.08184	-8.46693	0.965657	-3.85132	0.000116436	0.021574
ENSMUSG00000111138	NA	NA	NA	1.37222	2.58869	3.40653	3.84059	0.000120713	0.0221312
ENSMUSG00000017724	18612	Etv4	chr11	-2.5259	-5.75932	2.22093	-3.80667	0.000135656	0.0246117
ENSMUSG00000041773	13803	Enc1	chr13	-1.18132	-2.26785	5.45618	-3.79607	0.000140657	0.0252559
ENSMUSG00000038418	13653	Egr1	chr18	-1.14005	-2.20389	7.28848	-3.79305	0.000142117	0.0252576
ENSMUSG00000031966	70893	Glb1l3	chr9	-3.02031	-8.1134	-0.0342211	-3.77557	0.000151012	0.0265674
ENSMUSG00000036655	71693	Colec11	chr12	-1.63461	-3.10504	0.52303	-3.76517	0.000156311	0.0270172
ENSMUSG00000027954	13636	Efna1	chr3	-1.46499	-2.76062	3.64215	-3.76449	0.000156671	0.0270172
ENSMUSG00000036502	245386	Tmem255a	chrX	-1.66643	-3.17429	2.5922	-3.73822	0.000171307	0.0292516
ENSMUSG00000018169	17305	Mfng	chr15	-2.43263	-5.39878	1.35255	-3.73024	0.000176019	0.0297643
ENSMUSG00000062760	72301	Shisal1	chr15	2.29574	4.91007	0.832247	3.71529	0.00018514	0.0310055
ENSMUSG00000039997	15950	Ifi203	chr1	-3.27848	-9.70332	-0.0509179	-3.71098	0.000188288	0.0312326
ENSMUSG00000033730	13655	Egr3	chr14	-2.40813	-5.30785	1.70664	-3.70472	0.000191876	0.0315273
ENSMUSG00000053522	16858	Lgals7	chr7	1.30157	2.46497	4.3203	3.65407	0.000227446	0.0370227
ENSMUSG00000011349	71241	Dmrtc2	chr7	3.16209	8.95125	1.71152	3.65083	0.000230387	0.0371542
ENSMUSG00000017723	67701	Wfdc2	chr2	1.51416	2.85632	2.94084	3.63101	0.000245649	0.039252
ENSMUSG00000059013	27387	Sh2d3c	chr2	-1.42408	-2.68344	3.4592	-3.62468	0.000250888	0.0397246
ENSMUSG00000042284	109700	Itga1	chr13	-1.94381	-3.8472	2.89589	-3.61097	0.000262585	0.0412021
ENSMUSG00000019874	12140	Fabp7	chr10	-2.61646	-6.13245	0.164199	-3.6063	0.00026679	0.0414883
ENSMUSG00000049382	16691	Krt8	chr15	1.22624	2.33957	3.95639	3.58163	0.000289391	0.0446047
ENSMUSG00000071042	240168	Rasgrp3	chr17	-2.47283	-5.55133	1.45659	-3.57547	0.000295401	0.0447392
ENSMUSG00000040732	13876	Erg	chr16	-2.37107	-5.17323	2.16355	-3.57763	0.000293275	0.0447392
ENSMUSG00000020717	18613	Pecam1	chr11	-1.99542	-3.98731	4.09176	-3.55927	0.000311541	0.0467768

## Sheet: 1.2
1.2_E12.5+72h MEKi DEGs
List of genes identified as DEGs in XY E12.5+72h MEKi v XY E12.5+72h DMSO (FDR < 0.05; LFC > 0.585; 114 DEGs)
Downregulated genes
Upregulated genes
ENSEMBL	ENTREZID	SYMBOL	TXCHROM	logFC	Fold Change	AveExpr	t	P.Value	adj.P.Val
ENSMUSG00000022579	68453	Gpihbp1	chr15	-5.74762	-53.7288	0.574535	-8.36359	6.82909e-13	1.18942e-08
ENSMUSG00000041773	13803	Enc1	chr13	-2.20556	-4.61255	5.45618	-8.11878	2.08585e-12	1.81647e-08
ENSMUSG00000062515	11770	Fabp4	chr3	-4.53247	-23.1424	0.204913	-7.43921	4.55118e-11	1.51168e-07
ENSMUSG00000028613	16975	Lrp8	chr4	-3.61906	-12.287	2.51768	-7.56048	2.63211e-11	1.51168e-07
ENSMUSG00000019960	67603	Dusp6	chr10	-2.20029	-4.5957	4.51838	-7.49583	3.525e-11	1.51168e-07
ENSMUSG00000028339	12819	Col15a1	chr4	-2.06392	-4.1812	1.71346	-7.40932	5.20761e-11	1.51168e-07
ENSMUSG00000027435	17064	Cd93	chr2	-4.8667	-29.1758	1.8169	-7.0309	2.84404e-10	6.19182e-07
ENSMUSG00000020467	216616	Efemp1	chr11	1.9581	3.8855	1.24211	7.03448	2.79847e-10	6.19182e-07
ENSMUSG00000026678	19737	Rgs5	chr1	-3.90317	-14.9613	1.12818	-6.99721	3.30472e-10	6.39537e-07
ENSMUSG00000057604	30937	Lmcd1	chr6	1.88745	3.69981	1.03754	6.96525	3.81051e-10	6.63677e-07
ENSMUSG00000030249	20928	Abcc9	chr6	-3.62648	-12.3503	1.37154	-6.83111	6.91676e-10	1.09518e-06
ENSMUSG00000031613	15446	Hpgd	chr8	1.67604	3.1955	2.58562	6.76322	9.34313e-10	1.35608e-06
ENSMUSG00000001029	15896	Icam2	chr11	-4.38936	-20.9569	0.56713	-6.60207	1.90202e-09	2.33078e-06
ENSMUSG00000044562	69903	Rasip1	chr7	-4.22622	-18.7163	2.66934	-6.59736	1.94176e-09	2.33078e-06
ENSMUSG00000028943	56226	Espn	chr4	-2.39009	-5.24191	4.60282	-6.58979	2.00733e-09	2.33078e-06
ENSMUSG00000040280	407790	Ndufa4l2	chr10	-4.44299	-21.7507	-0.515602	-6.53865	2.51289e-09	2.57452e-06
ENSMUSG00000044338	23796	Aplnr	chr2	-4.21273	-18.5421	1.1556	-6.55069	2.38347e-09	2.57452e-06
ENSMUSG00000051243	320563	Islr2	chr9	-4.52468	-23.0178	0.00184722	-6.41037	4.40423e-09	4.26158e-06
ENSMUSG00000033191	21846	Tie1	chr4	-4.83444	-28.5306	1.17444	-6.38332	4.95607e-09	4.54315e-06
ENSMUSG00000015405	70008	Ace2	chrX	-3.59534	-12.0866	0.392813	-6.30617	6.92924e-09	6.03433e-06
ENSMUSG00000027570	12841	Col9a3	chr2	-1.98894	-3.96944	4.23293	-6.2697	8.11644e-09	6.73162e-06
ENSMUSG00000078202	67122	Nrarp	chr2	-3.37568	-10.3796	2.10159	-6.09687	1.71069e-08	1.35432e-05
ENSMUSG00000046916	68632	Myct1	chr10	-4.38079	-20.8329	-0.217768	-6.03229	2.25687e-08	1.70904e-05
ENSMUSG00000024427	24066	Spry4	chr18	-3.3008	-9.85464	2.32038	-5.99807	2.61185e-08	1.89544e-05
ENSMUSG00000063060	20680	Sox7	chr14	-4.11299	-17.3034	0.20785	-5.98592	2.75126e-08	1.91675e-05
ENSMUSG00000022371	12818	Col14a1	chr15	-1.48467	-2.79853	3.79877	-5.96652	2.98818e-08	2.00174e-05
ENSMUSG00000020140	14160	Lgr5	chr10	-4.71869	-26.3311	1.77705	-5.91552	3.71513e-08	2.39653e-05
ENSMUSG00000044258	13024	Ctla2a	chr13	-3.51278	-11.4144	0.187984	-5.87509	4.40829e-08	2.74211e-05
ENSMUSG00000045744	319259	Bricd5	chr17	-3.35598	-10.2388	0.820163	-5.74204	7.73183e-08	4.62266e-05
ENSMUSG00000056758	15364	Hmga2	chr10	-1.54358	-2.91518	5.42216	-5.73505	7.96232e-08	4.62266e-05
ENSMUSG00000015852	80891	Fcrls	chr3	-4.49479	-22.5459	-0.857763	-5.69064	9.59952e-08	5.39338e-05
ENSMUSG00000041112	140580	Elmo1	chr13	-2.19036	-4.5642	4.93227	-5.66041	1.08882e-07	5.92625e-05
ENSMUSG00000027111	16403	Itga6	chr2	-1.38867	-2.61837	7.02344	-5.57815	1.53448e-07	8.09879e-05
ENSMUSG00000004891	18008	Nes	chr3	-1.21867	-2.32732	6.79188	-5.53111	1.86544e-07	9.55597e-05
ENSMUSG00000026414	21956	Tnnt2	chr1	2.16289	4.47811	1.08196	5.48157	2.2898e-07	0.000113947
ENSMUSG00000041445	105450	Mmrn2	chr14	-3.23358	-9.40601	3.14779	-5.39357	3.2896e-07	0.000154851
ENSMUSG00000032420	23959	Nt5e	chr9	-1.86935	-3.65369	1.51	-5.3979	3.23151e-07	0.000154851
ENSMUSG00000013089	104156	Etv5	chr16	-2.08383	-4.23932	5.12784	-5.28362	5.15439e-07	0.000231138
ENSMUSG00000021319	20379	Sfrp4	chr13	1.64226	3.12155	1.39866	5.28261	5.17562e-07	0.000231138
ENSMUSG00000029648	14254	Flt1	chr5	-3.35591	-10.2383	2.84847	-5.24441	6.04441e-07	0.000263189
ENSMUSG00000074607	269389	Tox2	chr2	-3.90205	-14.9498	0.965657	-5.23138	6.37406e-07	0.000264326
ENSMUSG00000024620	18596	Pdgfrb	chr18	-1.36303	-2.57224	3.86896	-5.23466	6.28772e-07	0.000264326
ENSMUSG00000037211	24063	Spry1	chr3	-2.45612	-5.48739	3.14951	-5.21825	6.71943e-07	0.000272168
ENSMUSG00000038754	12686	Elovl3	chr19	-3.43444	-10.8111	-0.789951	-5.19703	7.32189e-07	0.00028339
ENSMUSG00000067879	76982	Vxn	chr1	-3.31549	-9.9555	0.384028	-5.20048	7.22026e-07	0.00028339
ENSMUSG00000070645	19701	Ren1	chr1	2.92863	7.61385	1.64284	5.17997	7.84293e-07	0.000296957
ENSMUSG00000054435	107526	Gimap4	chr6	-3.65436	-12.5914	-0.187041	-5.15101	8.81486e-07	0.000326656
ENSMUSG00000004864	26415	Mapk13	chr17	-1.80241	-3.48803	5.19272	-5.1143	1.02128e-06	0.000370577
ENSMUSG00000034911	234395	Ushbp1	chr8	-3.38108	-10.4186	2.99032	-5.08432	1.15165e-06	0.000409354
ENSMUSG00000025743	20970	Sdc3	chr4	-1.53529	-2.89846	4.8095	-5.01679	1.50722e-06	0.000525025
ENSMUSG00000016087	14247	Fli1	chr9	-2.66288	-6.33297	0.860116	-5.00812	1.56008e-06	0.000532783
ENSMUSG00000045349	230863	Sh2d5	chr4	-3.59793	-12.1083	2.42775	-5.00111	1.60446e-06	0.000537402
ENSMUSG00000035783	11475	Acta2	chr19	1.01497	2.02087	5.06178	4.89953	2.3958e-06	0.000787315
ENSMUSG00000036880	52538	Acaa2	chr18	0.987267	1.98243	6.77481	4.84466	2.97066e-06	0.000958146
ENSMUSG00000020099	107449	Unc5b	chr10	-1.55335	-2.93497	4.08564	-4.8034	3.48938e-06	0.00110499
ENSMUSG00000020023	319880	Tmcc3	chr10	-1.75129	-3.3666	3.14447	-4.7967	3.58156e-06	0.00111393
ENSMUSG00000038370	66425	Pcp4l1	chr1	1.11155	2.16078	5.55041	4.7847	3.75252e-06	0.00114662
ENSMUSG00000032060	12955	Cryab	chr9	1.29439	2.45273	2.09443	4.70207	5.16603e-06	0.00155132
ENSMUSG00000031966	70893	Glb1l3	chr9	-2.77358	-6.83801	-0.0342211	-4.64596	6.40841e-06	0.00189179
ENSMUSG00000047867	231931	Gimap6	chr6	-3.50784	-11.3754	0.494142	-4.55703	8.99745e-06	0.00259676
ENSMUSG00000056492	224792	Adgrf5	chr17	-2.22873	-4.68723	2.59307	-4.55405	9.09469e-06	0.00259676
ENSMUSG00000040283	237754	Btnl9	chr11	-3.31884	-9.97864	0.303245	-4.48957	1.16059e-05	0.00326032
ENSMUSG00000019874	12140	Fabp7	chr10	-3.49874	-11.3038	0.164199	-4.44575	1.36846e-05	0.00372414
ENSMUSG00000097126	Listed as Tox in some databases, but official ENSMBL entry in NCBI is Rhox8 / ENSMUSG00000064137	Tox	NA	1.51446	2.85691	4.28542	4.44712	1.36049e-05	0.00372414
ENSMUSG00000040732	13876	Erg	chr16	-3.39402	-10.5124	2.16355	-4.42566	1.47493e-05	0.00395213
ENSMUSG00000038894	384783	Irs2	chr8	-1.42926	-2.69308	4.91884	-4.39831	1.63229e-05	0.00430751
ENSMUSG00000032744	56198	Heyl	chr4	-1.43515	-2.70411	2.89008	-4.36669	1.83566e-05	0.0047719
ENSMUSG00000035165	57442	Kcne3	chr7	-2.95223	-7.73946	-0.0717965	-4.35907	1.88857e-05	0.00482313
ENSMUSG00000036437	18166	Npy1r	chr8	1.85867	3.62674	-0.00919915	4.35587	1.91075e-05	0.00482313
ENSMUSG00000027871	15492	Hsd3b1	chr3	1.13767	2.20025	4.99372	4.3346	2.06709e-05	0.00514322
ENSMUSG00000001946	69524	Esam	chr9	-2.72963	-6.63287	1.68759	-4.29688	2.37532e-05	0.00582689
ENSMUSG00000052921	442801	Arhgef15	chr11	-3.40072	-10.5613	1.43281	-4.2777	2.55036e-05	0.00613235
ENSMUSG00000075224	241528	Lrrc55	chr2	-2.88453	-7.38466	-0.0447001	-4.2754	2.57026e-05	0.00613235
ENSMUSG00000028370	18491	Pappa	chr4	-1.18739	-2.2774	3.52527	-4.26914	2.62957e-05	0.00618909
ENSMUSG00000040412	229722	Elapor1	chr3	-2.82042	-7.0637	1.11085	-4.25309	2.78887e-05	0.0064765
ENSMUSG00000055775	17885	Myh8	chr11	2.16554	4.48635	2.04306	4.23667	2.96075e-05	0.00678519
ENSMUSG00000020014	380654	Cfap54	chr10	-3.07921	-8.45149	0.547105	-4.20977	3.26645e-05	0.00738854
ENSMUSG00000056158	72605	Car10	chr11	1.7673	3.40417	-0.244692	4.11195	4.64793e-05	0.0103786
ENSMUSG00000020083	69894	Fam241b	chr10	3.1559	8.91296	2.15657	4.09577	4.92835e-05	0.0108654
ENSMUSG00000026923	18128	Notch1	chr2	-1.22479	-2.33721	4.21987	-4.05451	5.70631e-05	0.0124233
ENSMUSG00000000317	12029	Bcl6b	chr11	-3.0453	-8.25516	1.17534	-4.03842	6.04518e-05	0.0129986
ENSMUSG00000030000	11519	Add2	chr6	-2.65248	-6.28747	1.81046	-4.03237	6.17376e-05	0.0131132
ENSMUSG00000027368	13537	Dusp2	chr2	-3.18314	-9.08285	1.16209	-4.02295	6.38792e-05	0.0134046
ENSMUSG00000052384	224109	Nrros	chr16	-2.63523	-6.21276	1.89546	-4.01586	6.54553e-05	0.0135719
ENSMUSG00000015533	16398	Itga2	chr13	-2.72407	-6.60732	-0.00947463	-4.0044	6.81643e-05	0.0138049
ENSMUSG00000010803	14394	Gabra1	chr11	2.45295	5.47536	-0.486897	4.00618	6.7729e-05	0.0138049
ENSMUSG00000026712	17533	Mrc1	chr2	-3.07949	-8.45318	-0.109479	-3.99271	7.10696e-05	0.0142278
ENSMUSG00000107655	NA	NA	NA	-2.84122	-7.16627	-0.48904	-3.98475	7.30644e-05	0.0144609
ENSMUSG00000034845	84094	Plvap	chr8	-3.3807	-10.4158	1.8989	-3.98	7.43919e-05	0.0145582
ENSMUSG00000044770	268297	Scml4	chr10	-2.68257	-6.41996	-0.378346	-3.96065	7.95162e-05	0.015118
ENSMUSG00000037736	77569	Limch1	chr5	-1.38101	-2.6045	4.28136	-3.95939	7.98561e-05	0.015118
ENSMUSG00000053475	21930	Tnfaip6	chr2	2.44095	5.42998	0.929351	3.96038	7.95819e-05	0.015118
ENSMUSG00000018169	17305	Mfng	chr15	-3.08242	-8.47032	1.35255	-3.90324	9.72468e-05	0.0182123
ENSMUSG00000030340	20276	Scnn1a	chr6	2.93888	7.66815	1.03335	3.88942	0.000102003	0.0188998
ENSMUSG00000071042	240168	Rasgrp3	chr17	-3.16062	-8.94213	1.45659	-3.87475	0.00010739	0.0195378
ENSMUSG00000021091	20716	Serpina3n	chr12	2.33534	5.04671	-0.87389	3.87363	0.00010769	0.0195378
ENSMUSG00000020717	18613	Pecam1	chr11	-2.57151	-5.9443	4.09176	-3.86905	0.000109421	0.0196473
ENSMUSG00000036896	12262	C1qc	chr4	-2.4605	-5.50407	0.0591105	-3.81663	0.000131096	0.0232989
ENSMUSG00000039997	15950	Ifi203	chr1	-2.9922	-7.95687	-0.0509179	-3.79476	0.00014141	0.0248782
ENSMUSG00000024672	109225	Ms4a7	chr19	-2.55161	-5.86289	-0.441958	-3.78152	0.000147855	0.025752
ENSMUSG00000027955	68659	Gask1b	chr3	-1.06892	-2.09786	4.10497	-3.77186	0.000152788	0.0263476
ENSMUSG00000031502	12826	Col4a1	chr8	-0.957136	-1.94145	6.27083	-3.73616	0.000172505	0.029456
ENSMUSG00000063415	232174	Cyp26b1	chr6	-1.48312	-2.79552	2.32302	-3.71142	0.000187568	0.0317173
ENSMUSG00000022057	58860	Adamdec1	chr14	2.92323	7.58542	0.146831	3.70525	0.000191681	0.0321011
ENSMUSG00000073599	68545	Ecscr	chr18	-2.67492	-6.38605	1.03582	-3.67677	0.000210866	0.0349776
ENSMUSG00000042379	71690	Esm1	chr13	-2.83665	-7.14361	-0.693472	-3.66882	0.000216638	0.0355961
ENSMUSG00000029359	57816	Tesc	chr5	-1.58011	-2.98993	2.36619	-3.66393	0.000220056	0.0358198
ENSMUSG00000090272	100040462	Mndal	chr1	-2.43318	-5.40083	-0.370915	-3.63741	0.0002405	0.0387852
ENSMUSG00000057933	14858	Gsta2	chr9	1.20345	2.30289	1.10049	3.62955	0.000246845	0.0394431
ENSMUSG00000086507	NA	NA	NA	-2.32902	-5.02465	1.599	-3.61456	0.000259496	0.0410876
ENSMUSG00000026835	14134	Fcnb	chr2	-2.75613	-6.75581	-1.12598	-3.56819	0.000302736	0.0466615
ENSMUSG00000031503	12827	Col4a2	chr8	-0.95804	-1.94267	6.27917	-3.57231	0.000298441	0.0466615
ENSMUSG00000049265	16527	Kcnk3	chr5	0.997861	1.99704	3.50708	3.56891	0.000301804	0.0466615
ENSMUSG00000059498	14131	Fcgr3	chr1	-3.19418	-9.15261	0.729321	-3.55046	0.000321613	0.0491363

## Sheet: 1.3
1.3_Venn comparing 24 and 72h MEK1/2 DEGs
Venn identifying DEGs common in XY E12.5+24h MEKi v XY E12.5+24h DMSO and XY E12.5+72h MEKi v XY E12.5+72h DMSO (FDR < 0.05; LFC > 0.585; 49 common DEGs)
*Genes listed as NA in Table 1.1 are included as ENSEMBL numbers with associated gene names also listed
67 genes exclusively in 24h MEKi DEGs:		65 genes exclusively in 72h MEKi DEGs:		49 genes common in 24h MEKi DEGs and 72h MEKi DEGs:
ENSMUSG00000057123	Gja5	ENSMUSG00000028613	Lrp8	ENSMUSG00000097126	Rhox8
ENSMUSG00000050234	Gja4	ENSMUSG00000028339	Col15a1	ENSMUSG00000029648	Flt1
ENSMUSG00000028773	Fabp3	ENSMUSG00000020467	Efemp1	ENSMUSG00000063060	Sox7
ENSMUSG00000067235	H2-Q10	ENSMUSG00000057604	Lmcd1	ENSMUSG00000015533	Itga2
ENSMUSG00000027314	Dll4	ENSMUSG00000031613	Hpgd	ENSMUSG00000040283	Btnl9
ENSMUSG00000048489	8430408G22Rik	ENSMUSG00000015405	Ace2	ENSMUSG00000028943	Espn
ENSMUSG00000031871	Cdh5	ENSMUSG00000027570	Col9a3	ENSMUSG00000046916	Myct1
ENSMUSG00000027684	Mecom	ENSMUSG00000024427	Spry4	ENSMUSG00000078202	Nrarp
ENSMUSG00000045382	Cxcr4	ENSMUSG00000022371	Col14a1	ENSMUSG00000027435	Cd93
ENSMUSG00000073433	Arhgdig	ENSMUSG00000020140	Lgr5	ENSMUSG00000044258	Ctla2a
ENSMUSG00000029848	Stra8	ENSMUSG00000045744	Bricd5	ENSMUSG00000035165	Kcne3
ENSMUSG00000020427	Igfbp3	ENSMUSG00000056758	Hmga2	ENSMUSG00000042379	Esm1
ENSMUSG00000056366	Fabp3-ps1*	ENSMUSG00000015852	Fcrls	ENSMUSG00000000317	Bcl6b
ENSMUSG00000022432	Smc1b	ENSMUSG00000041112	Elmo1	ENSMUSG00000019960	Dusp6
ENSMUSG00000090698	Apold1	ENSMUSG00000027111	Itga6	ENSMUSG00000020099	Unc5b
ENSMUSG00000020325	Fstl3	ENSMUSG00000026414	Tnnt2	ENSMUSG00000033191	Tie1
ENSMUSG00000041378	Cldn5	ENSMUSG00000032420	Nt5e	ENSMUSG00000032744	Heyl
ENSMUSG00000024526	Cidea	ENSMUSG00000021319	Sfrp4	ENSMUSG00000026923	Notch1
ENSMUSG00000031480	Thsd1	ENSMUSG00000037211	Spry1	ENSMUSG00000062515	Fabp4
ENSMUSG00000027855	Sycp1	ENSMUSG00000038754	Elovl3	ENSMUSG00000073599	Ecscr
ENSMUSG00000064137	Rhox8	ENSMUSG00000067879	3110035E14Rik	ENSMUSG00000026678	Rgs5
ENSMUSG00000057098	Ebf1	ENSMUSG00000070645	Ren1	ENSMUSG00000024620	Pdgfrb
ENSMUSG00000030247	Kcnj8	ENSMUSG00000004864	Mapk13	ENSMUSG00000001946	Esam
ENSMUSG00000019890	Nts	ENSMUSG00000025743	Sdc3	ENSMUSG00000041445	Mmrn2
ENSMUSG00000025902	Sox17	ENSMUSG00000045349	Sh2d5	ENSMUSG00000044338	Aplnr
ENSMUSG00000004837	Grap	ENSMUSG00000035783	Acta2	ENSMUSG00000047867	Gimap6
ENSMUSG00000027797	Dclk1	ENSMUSG00000036880	Acaa2	ENSMUSG00000022579	Gpihbp1
ENSMUSG00000051375	Pcdh1	ENSMUSG00000020023	Tmcc3	ENSMUSG00000027368	Dusp2
ENSMUSG00000022220	Adcy4	ENSMUSG00000038370	Pcp4l1	ENSMUSG00000030249	Abcc9
ENSMUSG00000026126	Ptpn18	ENSMUSG00000032060	Cryab	ENSMUSG00000001029	Icam2
ENSMUSG00000038188	Scarf1	ENSMUSG00000038894	Irs2	ENSMUSG00000056492	Adgrf5
ENSMUSG00000054690	Emcn	ENSMUSG00000036437	Npy1r	ENSMUSG00000051243	Islr2
ENSMUSG00000010592	Dazl	ENSMUSG00000027871	Hsd3b1	ENSMUSG00000054435	Gimap4
ENSMUSG00000059895	Ptp4a3	ENSMUSG00000052921	Arhgef15	ENSMUSG00000040280	Ndufa4l2
ENSMUSG00000048960	Prex2	ENSMUSG00000075224	Lrrc55	ENSMUSG00000013089	Etv5
ENSMUSG00000104735	C130075A20Rik*	ENSMUSG00000028370	Pappa	ENSMUSG00000016087	Fli1
ENSMUSG00000021281	Tnfaip2	ENSMUSG00000040412	5330417C22Rik	ENSMUSG00000034911	Ushbp1
ENSMUSG00000060967	Etd	ENSMUSG00000055775	Myh8	ENSMUSG00000044562	Rasip1
ENSMUSG00000037868	Egr2	ENSMUSG00000020014	Cfap54	ENSMUSG00000090272	Mndal
ENSMUSG00000062960	Kdr	ENSMUSG00000056158	Car10	ENSMUSG00000004891	Nes
ENSMUSG00000033721	Vav3	ENSMUSG00000020083	Fam241b	ENSMUSG00000074607	Tox2
ENSMUSG00000041481	Serpina3g	ENSMUSG00000030000	Add2	ENSMUSG00000041773	Enc1
ENSMUSG00000040726	Hesx1	ENSMUSG00000052384	Nrros	ENSMUSG00000031966	Glb1l3
ENSMUSG00000068876	Cgn	ENSMUSG00000010803	Gabra1	ENSMUSG00000018169	Mfng
ENSMUSG00000016494	Cd34	ENSMUSG00000026712	Mrc1	ENSMUSG00000039997	Ifi203
ENSMUSG00000020154	Ptprb	ENSMUSG00000107655	Gm44220*	ENSMUSG00000019874	Fabp7
ENSMUSG00000046186	Cd109	ENSMUSG00000034845	Plvap	ENSMUSG00000071042	Rasgrp3
ENSMUSG00000022025	Cnmd	ENSMUSG00000044770	Scml4	ENSMUSG00000040732	Erg
ENSMUSG00000053367	Epp13	ENSMUSG00000037736	Limch1	ENSMUSG00000020717	Pecam1
ENSMUSG00000028031	Dkk2	ENSMUSG00000053475	Tnfaip6
ENSMUSG00000038811	Gngt2	ENSMUSG00000030340	Scnn1a
ENSMUSG00000026921	Egfl7	ENSMUSG00000021091	Serpina3n
ENSMUSG00000058297	Spock2	ENSMUSG00000036896	C1qc
ENSMUSG00000111138	Gatm*	ENSMUSG00000024672	Ms4a7
ENSMUSG00000017724	Etv4	ENSMUSG00000027955	Fam198b
ENSMUSG00000038418	Egr1	ENSMUSG00000031502	Col4a1
ENSMUSG00000036655	Colec11	ENSMUSG00000063415	Cyp26b1
ENSMUSG00000027954	Efna1	ENSMUSG00000022057	Adamdec1
ENSMUSG00000036502	Tmem255a	ENSMUSG00000029359	Tesc
ENSMUSG00000062760	1810041L15Rik	ENSMUSG00000057933	Gsta2
ENSMUSG00000033730	Egr3	ENSMUSG00000086507	Adap2os*
ENSMUSG00000053522	Lgals7	ENSMUSG00000026835	Fcnb
ENSMUSG00000011349	Dmrtc2	ENSMUSG00000031503	Col4a2
ENSMUSG00000017723	Wfdc2	ENSMUSG00000049265	Kcnk3
ENSMUSG00000059013	Sh2d3c	ENSMUSG00000059498	Fcgr3
ENSMUSG00000042284	Itga1
ENSMUSG00000049382	Krt8

## Sheet: 1.4
1.4_E12.5+24h MEKi DEGs compared to Jameson et al 2012 (PLOS Genetics)
DEGs identified in XY E12.5+24h MEKi v XY E12.5+24h DMSO compared to Jameson et al 2012 (PLOS Genetics)
*Genes listed as NA in Table 1.1 are included as ENSEMBL numbers with associated gene names also listed
MEKi DEGs that are endothelial cell enriched in Jameson data set (40)	24h Fold Change	MEKi DEGs that are Sertoli cell enriched in Jameson data set (5)	24h Fold Change	MEKi DEGs that are granulosa cell enriched in Jameson data set (3)	24h Fold Change	MEKi DEGs that are interstitial cell enriched in Jameson data set (2)	24h Fold Change	MEKi DEGs that are Leydig cell enriched in Jameson data set (0)	MEKi DEGs identified in the Jameson data set but not specifically enriched at E13.5 (46)	MEKi DEGs not identified in the Jameson data set (20)
Gja5	-55.7273	Arhgdig	2.56541	Cgn	2.28604	Enc1	-2.26785		Abcc9	Fabp3
Aplnr	-3.32336	Etd	3.03131	Dclk1	2.41054	Pdgfrb	-2.59982		Btnl9	H2-Q10
Bcl6b	-13.6005	Gatm*	1.37222	Lgals7	2.46497				Colec11	Depp1
Cd109	-8.47757	Islr2	-8.95183						Ctla2a	Fabp3-ps1*
Cd34	-3.52716	Tox* (Present in Jameson et al 2012, but official ENSMBL entry in NCBI is Rhox8)	2.50107						Dazl	Apold1
Cd93	-6.93067								Dkk2	Cidea
Cdh5	-6.66532								Dmrtc2	Kcnj8
Cldn5	-7.87197								Dusp2	Adgrf5
Cxcr4	-18.6786								Ecscr	Ptpn18
Dll4	-18.9001								Efna1	Ndufa4l2
Dusp6	-3.8267								Egr1	C130075A20Rik*
Emcn	-4.72302								Egr2	Serpina3g
Erg	-5.17323								Egr3	Cnmd
Esm1	-18.8807								Esam	Epp13
Flt1	-27.8294								Espn	Mndal
Gja4	-18.2458								Etv4	Spock2
Ifi203	-9.70332								Etv5	Tox2
Kdr	-2.93265								Fabp7	Glb1l3
Mecom	-14.9754								Fstl3	Tmem255a
Notch1	-2.73933								Grap	Shisal1
Nrarp	-13.9064								Hesx1
Pcdh1	-7.18666								Heyl
Prex2	-6.18945								Icam2
Rasgrp3	-5.55133								Igfbp3
Sh2d3c	-2.68344								Itga1
Unc5b	-2.89964								Itga2
Ushbp1	-4.87842								Kcne3
Vav3	-3.96394								Krt8
Adcy4	-4.03982								Mmrn2
Ebf1	-5.76247								Nes
Egfl7	-2.25463								Nts
Fabp4	-14.144								Pecam1
Fli1	-3.90033								Ptp4a3
Gimap4	-7.61115								Rasip1
Gimap6	-9.59085								Rgs5
Gngt2	-6.37816								Scarf1
Gpihbp1	-7.25967								Smc1b
Mfng	-5.39878								Sox17
Myct1	-23.6609								Sox7
Ptprb	-6.19345								Stra8
									Sycp1
									Thsd1
									Tie1
									Tnfaip2
									Wfdc2
									Rhox8* (Official ENSMBL entry in NCBI is Rhox8 but present in Jameson et al 2012 as Tox)
