# Supplementary material for: VEGF-dependent testicular vascularisation involves MEK1/2 signalling and the essential angiogenesis factors, SOX7 and SOX17
Source: BMC Biol. 2024 Oct 1;22:222. doi: 10.1186/s12915-024-02003-y (PMC11445939; doi:10.1186/s12915-024-02003-y)
Supplement: Supplementary file 30 — Additional file 30. Supporting data values. [file 12915_2024_2003_MOESM30_ESM.xlsx]

## Sheet: Fig. 7C
DMSO	MEKi 500 nM	VEGFRi 500nM	FGFRi 500nM
212863	133808	213330	187860
145572	143196	177777	139380
153879	133360	171253	149935
151688	158632		182523
137780	123921
209847	182780
242857	99450
187543	117797
197740

## Sheet: Fig. 7D
	DMSO									MEKi 500 nM								VEGFRi 500nM			FGFRi 500nM
0	7.67532	9.23098	7.24838	8.14028	8.03882	8.17159	8.16789	7.43642	7.24836	5.14959	4.55702	5.19244	5.655	5.28765	5.38104	5.92526	6.04024	9.30773	9.65426	9.40861	7.44477	7.82021	8.15326	7.34393
12.5	2.6936	3.3153	3.33253	3.02324	3.01473	2.74853	3.29559	3.01113	2.03191	5.12678	4.29466	4.85451	4.86482	5.08005	4.2417	4.51786	5.20132	3.51122	3.96521	3.85027	3.77959	4.06524	4.99272	3.50198
25	2.30103	1.93945	1.73054	2.30205	2.55831	2.18432	2.23364	2.57173	2.24737	4.51742	4.51408	4.28245	4.0263	4.37782	3.29694	4.92379	5.23068	2.57771	2.86765	2.72333	3.74356	4.0957	4.45336	3.51938
37.5	2.30558	1.8714	2.05193	1.66312	2.5719	2.71255	1.83711	2.63253	2.21994	4.02596	5.21045	5.42189	4.65273	3.90255	3.34622	5.27466	5.16971	2.3264	2.91895	2.92912	3.32876	3.52365	4.522	3.85551
50	2.69868	2.13177	2.06646	1.99401	2.72445	2.45961	1.69471	2.58677	2.13124	3.22909	7.10244	4.78354	6.21556	5.36741	2.27725	1.77631	0	2.12249	2.57369	2.55572	2.28153	4.17187	3.83555	3.15384
62.5	2.07727	1.86089	1.4974	1.88812	1.63532	2.33317	1.43253	2.3548	1.14688	1.39239	1.69686	3.99363	0.893555	2.17763	2.32405	0	0	2.12028	2.20347	1.99035	0.785703	3.36101	3.3718	3.02915
75	0.893674	2.13519	1.27195	0.907164	2.15758	1.88261	1.91449	0	0	0	0	1.55638	0	0	0.862272	0	0	2.48643	1.84157	1.29225	0	0	1.71868	0
87.5	0	0.927098	1.45047	0.993623	0	1.81713	0.146826	0	0	0	0	0	0	0	1.28378	0	0	0	1.7971	1.70816	0	0	0.750276	0
100	0	0	0	1.13986	0	1.16909	0	0	0	0	0	0	0	0	0	0	0	0	1.35829	0.599165	0	0	1.17925	0

## Sheet: Fig. S10B
DMSO	MEKi 500 nM	Axitinib 100nM	Axitinib 500nM	Axitinib 2500nM
10.3	6.46	8.74	9.81	7.01
10.8	8.16	9.37	9.55	5.32
11.6	8.82	10.5	8.99	5.87
9.93	7.65	8.41	9.33	5.27
10.4	7.43		12.3
12.1	8.3		10.9

## Sheet: Fig. S11A
DMSO	MEKi 500 nM	Axitinib 100nM	Axitinib 500nM	Axitinib 2500nM
8.52	1.09	14.2	13	18.1
10.4	1.78	10.6	15	15.8
10.6	1.57	9.58	14.1	15.1
15.2	2.97	8.81	12.8	16.5
15	2.32		14.1
11.1	1.84		12
